# Supplementary material for: Impact of shock index (SI), modified SI, and age-derivative indices on acute heart failure prognosis; A systematic review and meta-analysis
Source: PLoS One. 2024 Dec 19;19(12):e0314528. doi: 10.1371/journal.pone.0314528 (PMC11658625; doi:10.1371/journal.pone.0314528)
Supplement: S1 Data — (XLSX) [file pone.0314528.s026.xlsx]

## Sheet: Sheet1
First author, publication year	Population	Sample size (N)	Male (N)	Male (%)	Age_mean	Age_SD	SI_mean	SI_SD	ASI_mean	ASI_SD	MSI_mean	MSI_SD	AMSI_mean	AMSI_SD	Outcomes
Günlü et al.2023	Total	1468	788	53.6785	81.6667	13.3681	0.61	0.18	47.73	15.05	NA	NA	NA	NA	In-hospital mortality: 94 (6.40%)
	Survival	1374	742	54.0029	79.6667	9.65587	0.616667	0.18569	47.3333	14.8552	NA	NA	NA	NA
	Death	94	46	48.9362	85	9.18307	0.66	0.198966	54.3333	16.8356	NA	NA	NA	NA
Costa et al. 2022	Total	879	531	60.4096	73.6667	14.1235	0.68	0.208135	48	17.0968	0.913333	0.260169	NA	NA	In-hospital mortality: 58 (6.59%)
	Survival	821	500	60.9013	73.6667	14.1259	0.673333	0.208171	47.6667	16.3563	0.916667	0.267648	NA	NA
	Death	58	31	53.4483	79.6667	10.8806	0.726667	0.264244	56.0667	15.3883	1.01333	0.365278	NA	NA
Heidarpour et al. 2022	Total	3896	2418	62.0637	70.22	12.65	NR	NR	NR	NR	NR	NR	NR	NR	Follow-up death: 1110 (28.5%)
Bondariyan et al. 2022	Total	3652	2287	62.6232	70.12	12.56	0.71	0.24	49.92	18.71	0.94	0.28	65.93	22.84	In-hospital mortality: 244 (6.7%)
Costa et al. 2021	Total	1472	794	53.9402	80.33	10.38	0.61	0.18	48.4	16.17	NR	NR	NR	NR	In-hospital mortality: 92 (6.25%)
	Survival	1380	748	54.2029	NR	NR	0.61	0.18	47.33	16.32	NR	NR	NR	NR
	Death	92	46	50	NR	NR	0.66	0.19	55.66	15.06	NR	NR	NR	NR
Cetinkaya et al. 2021	Total	112	54	48.2143	74.88	9.45	0.77	0.3	NR	NR	NR	NR	NR	NR	In-hospital mortality: 17 (15.18%) Follow-up mortality: 39 (34.82%)
El-Menyar et al. 2019	Total	4818	3016	62.5986	59.48	14.5	0.75	0.28	43.44	17.54	1.01	0.32	NR	NR	In-hospital mortality: 265 (5.50%) 3-month mortality: 306 (6.35%) 1-year mortality: 483 (10.02%) Cardiogenic shock: 325 (6.74%)
	Survival	4553	NR	NR	NR	NR	0.74	0.27	43	17	1	0.3	NR	NR
	Death	265	NR	NR	NR	NR	0.93	0.39	51	24	1.2	0.54	NR	NR
Pourafkari et al. 2016	Total	554	NR	NR	77.1	11.4	0.62	0.18	NR	NR	0.89	0.22	NR	NR	In-hospital mortality: 31 (5.59%)
	Survival	523	NR	NR	NR	NR	0.62	0.18	NR	NR	0.89	0.22	NR	NR
	Death	31	NR	NR	NR	NR	0.66	0.25	NR	NR	0.95	0.26	NR	NR
	Total	323	NR	NR	NR	NR	0.63	0.18	NR	NR	0.89	0.21	NR	NR	Follow-up mortality: 188 (58.2%)
	Survival	135	NR	NR	NR	NR	0.63	0.2	NR	NR	0.88	0.23	NR	NR
	Death	188	NR	NR	NR	NR	0.64	0.17	NR	NR	0.9	0.21	NR	NR

## Sheet: Read Me
SI	Shock index
ASI	Age shock index
MSI	Modified shock index
AMSI	Afe modified shock index
NA	Not applicable
NR	Not reported
